# Supplementary material for: Chemometric Analysis of Fatty Acid Composition of Raw Chicken, Beef, and Pork Meat with Plant Extract Addition during Refrigerated Storage
Source: Molecules. 2021 Aug 16;26(16):4952. doi: 10.3390/molecules26164952 (PMC8399115; doi:10.3390/molecules26164952)
Supplement: Supplementary file 1 [file molecules-26-04952-s001.zip]

Archive with 1 entries (1 files):
- molecules-1272416-supplementary.pdf
